# Supplementary material for: Development of key performance indicators for a telemedicine setting in Egypt using an electronic modified Delphi approach
Source: BMC Health Serv Res. 2025 Jul 1;25:868. doi: 10.1186/s12913-025-12733-6 (PMC12220657; doi:10.1186/s12913-025-12733-6)
Supplement: Supplementary file 1 — Supplementary Material 1. [file 12913_2025_12733_MOESM1_ESM.zip]

Archive with 2 entries (2 files):
- Round one Delphi questionnaire.docx
- Supplementary materials.docx
